# Supplementary material for: Correlating Synthesis Parameters to Morphological Entities: Predictive Modeling of Biopolymer Aerogels
Source: Materials (Basel). 2018 Sep 9;11(9):1670. doi: 10.3390/ma11091670 (PMC6163492; doi:10.3390/ma11091670)
Supplement: Supplementary file 1 [file materials-11-01670-s001.zip]

Archive with 18 entries (13 files):
- SupplementaryMaterial/
- SupplementaryMaterial/.DS_Store
- __MACOSX/
- __MACOSX/SupplementaryMaterial/
- __MACOSX/SupplementaryMaterial/._.DS_Store
- SupplementaryMaterial/Supplementary Material/
- SupplementaryMaterial/Supplementary Material/celluloseCAModExp-eps-converted-to.pdf
- SupplementaryMaterial/Supplementary Material/celluloseCAModExp.eps
- SupplementaryMaterial/Supplementary Material/Figure11-eps-converted-to.pdf
- SupplementaryMaterial/Supplementary Material/Figure11.eps
- SupplementaryMaterial/Supplementary Material/Supplementary_Material.aux
- SupplementaryMaterial/Supplementary Material/Supplementary_Material.log
- SupplementaryMaterial/Supplementary Material/Supplementary_Material.pdf
- __MACOSX/SupplementaryMaterial/Supplementary Material/
- __MACOSX/SupplementaryMaterial/Supplementary Material/._Supplementary_Material.pdf
- SupplementaryMaterial/Supplementary Material/Supplementary_Material.synctex.gz
- SupplementaryMaterial/Supplementary Material/Supplementary_Material.tex
- __MACOSX/SupplementaryMaterial/Supplementary Material/._Supplementary_Material.tex
