# Supplementary material for: Correlating Synthesis Parameters to Morphological Entities: Predictive Modeling of Biopolymer Aerogels
Source: Materials (Basel). 2018 Sep 9;11(9):1670. doi: 10.3390/ma11091670 (PMC6163492; doi:10.3390/ma11091670)
Supplement: Supplementary file 1 [file materials-11-01670-s001.zip › SupplementaryMaterial/Supplementary Material/Supplementary_Material.log]

This is pdfTeX, Version 3.14159265-2.6-1.40.18 (TeX Live 2017) (preloaded format=pdflatex 2018.2.20)  8 SEP 2018 23:58
entering extended mode
 \write18 enabled.
 file:line:error style messages enabled.
 %&-line parsing enabled.
**Supplementary_Material.tex
(./Supplementary_Material.tex
LaTeX2e <2017-04-15>
Babel <3.10> and hyphenation patterns for 84 language(s) loaded.
(/usr/local/texlive/2017/texmf-dist/tex/latex/base/letter.cls
Document Class: letter 2014/09/29 v1.2z Standard LaTeX document class
(/usr/local/texlive/2017/texmf-dist/tex/latex/base/size11.clo
File: size11.clo 2014/09/29 v1.4h Standard LaTeX file (size option)
)
\longindentation=\dimen102
\indentedwidth=\dimen103
\labelcount=\count79
)
(/usr/local/texlive/2017/texmf-dist/tex/latex/geometry/geometry.sty
Package: geometry 2010/09/12 v5.6 Page Geometry

(/usr/local/texlive/2017/texmf-dist/tex/latex/graphics/keyval.sty
Package: keyval 2014/10/28 v1.15 key=value parser (DPC)
\KV@toks@=\toks14
)
(/usr/local/texlive/2017/texmf-dist/tex/generic/oberdiek/ifpdf.sty
Package: ifpdf 2017/03/15 v3.2 Provides the ifpdf switch
)
(/usr/local/texlive/2017/texmf-dist/tex/generic/oberdiek/ifvtex.sty
Package: ifvtex 2016/05/16 v1.6 Detect VTeX and its facilities (HO)
Package ifvtex Info: VTeX not detected.
)
(/usr/local/texlive/2017/texmf-dist/tex/generic/ifxetex/ifxetex.sty
Package: ifxetex 2010/09/12 v0.6 Provides ifxetex conditional
)
\Gm@cnth=\count80
\Gm@cntv=\count81
\c@Gm@tempcnt=\count82
\Gm@bindingoffset=\dimen104
\Gm@wd@mp=\dimen105
\Gm@odd@mp=\dimen106
\Gm@even@mp=\dimen107
\Gm@layoutwidth=\dimen108
\Gm@layoutheight=\dimen109
\Gm@layouthoffset=\dimen110
\Gm@layoutvoffset=\dimen111
\Gm@dimlist=\toks15
)
(/usr/local/texlive/2017/texmf-dist/tex/latex/graphics/graphicx.sty
Package: graphicx 2014/10/28 v1.0g Enhanced LaTeX Graphics (DPC,SPQR)

(/usr/local/texlive/2017/texmf-dist/tex/latex/graphics/graphics.sty
Package: graphics 2017/04/14 v1.1b Standard LaTeX Graphics (DPC,SPQR)

(/usr/local/texlive/2017/texmf-dist/tex/latex/graphics/trig.sty
Package: trig 2016/01/03 v1.10 sin cos tan (DPC)
)
(/usr/local/texlive/2017/texmf-dist/tex/latex/graphics-cfg/graphics.cfg
File: graphics.cfg 2016/06/04 v1.11 sample graphics configuration
)
Package graphics Info: Driver file: pdftex.def on input line 99.

(/usr/local/texlive/2017/texmf-dist/tex/latex/graphics-def/pdftex.def
File: pdftex.def 2017/01/12 v0.06k Graphics/color for pdfTeX

(/usr/local/texlive/2017/texmf-dist/tex/generic/oberdiek/infwarerr.sty
Package: infwarerr 2016/05/16 v1.4 Providing info/warning/error messages (HO)
)
(/usr/local/texlive/2017/texmf-dist/tex/generic/oberdiek/ltxcmds.sty
Package: ltxcmds 2016/05/16 v1.23 LaTeX kernel commands for general use (HO)
)
\Gread@gobject=\count83
))
\Gin@req@height=\dimen112
\Gin@req@width=\dimen113
)
(/usr/local/texlive/2017/texmf-dist/tex/latex/amsfonts/amssymb.sty
Package: amssymb 2013/01/14 v3.01 AMS font symbols

(/usr/local/texlive/2017/texmf-dist/tex/latex/amsfonts/amsfonts.sty
Package: amsfonts 2013/01/14 v3.01 Basic AMSFonts support
\@emptytoks=\toks16
\symAMSa=\mathgroup4
\symAMSb=\mathgroup5
LaTeX Font Info:    Overwriting math alphabet `\mathfrak' in version `bold'
(Font)                  U/euf/m/n --> U/euf/b/n on input line 106.
))
(/usr/local/texlive/2017/texmf-dist/tex/latex/oberdiek/epstopdf.sty
Package: epstopdf 2016/05/15 v2.6 Conversion with epstopdf on the fly (HO)

(/usr/local/texlive/2017/texmf-dist/tex/latex/oberdiek/epstopdf-base.sty
Package: epstopdf-base 2016/05/15 v2.6 Base part for package epstopdf

(/usr/local/texlive/2017/texmf-dist/tex/latex/oberdiek/grfext.sty
Package: grfext 2016/05/16 v1.2 Manage graphics extensions (HO)

(/usr/local/texlive/2017/texmf-dist/tex/generic/oberdiek/kvdefinekeys.sty
Package: kvdefinekeys 2016/05/16 v1.4 Define keys (HO)
))
(/usr/local/texlive/2017/texmf-dist/tex/latex/oberdiek/kvoptions.sty
Package: kvoptions 2016/05/16 v3.12 Key value format for package options (HO)

(/usr/local/texlive/2017/texmf-dist/tex/generic/oberdiek/kvsetkeys.sty
Package: kvsetkeys 2016/05/16 v1.17 Key value parser (HO)

(/usr/local/texlive/2017/texmf-dist/tex/generic/oberdiek/etexcmds.sty
Package: etexcmds 2016/05/16 v1.6 Avoid name clashes with e-TeX commands (HO)

(/usr/local/texlive/2017/texmf-dist/tex/generic/oberdiek/ifluatex.sty
Package: ifluatex 2016/05/16 v1.4 Provides the ifluatex switch (HO)
Package ifluatex Info: LuaTeX not detected.
)
Package etexcmds Info: Could not find \expanded.
(etexcmds)             That can mean that you are not using pdfTeX 1.50 or
(etexcmds)             that some package has redefined \expanded.
(etexcmds)             In the latter case, load this package earlier.
)))
(/usr/local/texlive/2017/texmf-dist/tex/generic/oberdiek/pdftexcmds.sty
Package: pdftexcmds 2017/03/19 v0.25 Utility functions of pdfTeX for LuaTeX (HO
)
Package pdftexcmds Info: LuaTeX not detected.
Package pdftexcmds Info: \pdf@primitive is available.
Package pdftexcmds Info: \pdf@ifprimitive is available.
Package pdftexcmds Info: \pdfdraftmode found.
)
Package epstopdf-base Info: Redefining graphics rule for `.eps' on input line 4
38.
Package grfext Info: Graphics extension search list:
(grfext)             [.png,.pdf,.jpg,.mps,.jpeg,.jbig2,.jb2,.PNG,.PDF,.JPG,.JPE
G,.JBIG2,.JB2,.eps]
(grfext)             \AppendGraphicsExtensions on input line 456.

(/usr/local/texlive/2017/texmf-dist/tex/latex/latexconfig/epstopdf-sys.cfg
File: epstopdf-sys.cfg 2010/07/13 v1.3 Configuration of (r)epstopdf for TeX Liv
e
)))
(./Supplementary_Material.aux)
\openout1 = `Supplementary_Material.aux'.

LaTeX Font Info:    Checking defaults for OML/cmm/m/it on input line 13.
LaTeX Font Info:    ... okay on input line 13.
LaTeX Font Info:    Checking defaults for T1/cmr/m/n on input line 13.
LaTeX Font Info:    ... okay on input line 13.
LaTeX Font Info:    Checking defaults for OT1/cmr/m/n on input line 13.
LaTeX Font Info:    ... okay on input line 13.
LaTeX Font Info:    Checking defaults for OMS/cmsy/m/n on input line 13.
LaTeX Font Info:    ... okay on input line 13.
LaTeX Font Info:    Checking defaults for OMX/cmex/m/n on input line 13.
LaTeX Font Info:    ... okay on input line 13.
LaTeX Font Info:    Checking defaults for U/cmr/m/n on input line 13.
LaTeX Font Info:    ... okay on input line 13.

*geometry* driver: auto-detecting
*geometry* detected driver: pdftex
*geometry* verbose mode - [ preamble ] result:
* driver: pdftex
* paper: letterpaper
* layout: <same size as paper>
* layoutoffset:(h,v)=(0.0pt,0.0pt)
* modes: 
* h-part:(L,W,R)=(92.14519pt, 430.00462pt, 92.14519pt)
* v-part:(T,H,B)=(95.39737pt, 556.47656pt, 143.09605pt)
* \paperwidth=614.295pt
* \paperheight=794.96999pt
* \textwidth=430.00462pt
* \textheight=556.47656pt
* \oddsidemargin=19.8752pt
* \evensidemargin=19.8752pt
* \topmargin=-33.87262pt
* \headheight=12.0pt
* \headsep=45.0pt
* \topskip=11.0pt
* \footskip=25.0pt
* \marginparwidth=90.0pt
* \marginparsep=11.0pt
* \columnsep=10.0pt
* \skip\footins=10.0pt plus 2.0pt minus 4.0pt
* \hoffset=0.0pt
* \voffset=0.0pt
* \mag=1000
* \@twocolumnfalse
* \@twosidefalse
* \@mparswitchfalse
* \@reversemarginfalse
* (1in=72.27pt=25.4mm, 1cm=28.453pt)

(/usr/local/texlive/2017/texmf-dist/tex/context/base/mkii/supp-pdf.mkii
[Loading MPS to PDF converter (version 2006.09.02).]
\scratchcounter=\count84
\scratchdimen=\dimen114
\scratchbox=\box26
\nofMPsegments=\count85
\nofMParguments=\count86
\everyMPshowfont=\toks17
\MPscratchCnt=\count87
\MPscratchDim=\dimen115
\MPnumerator=\count88
\makeMPintoPDFobject=\count89
\everyMPtoPDFconversion=\toks18
)
LaTeX Font Info:    Try loading font information for U+msa on input line 17.
 (/usr/local/texlive/2017/texmf-dist/tex/latex/amsfonts/umsa.fd
File: umsa.fd 2013/01/14 v3.01 AMS symbols A
)
LaTeX Font Info:    Try loading font information for U+msb on input line 17.

(/usr/local/texlive/2017/texmf-dist/tex/latex/amsfonts/umsb.fd
File: umsb.fd 2013/01/14 v3.01 AMS symbols B
)
Package epstopdf Info: Source file: <Figure11.eps>
(epstopdf)                    date: 2016-07-22 21:22:12
(epstopdf)                    size: 125705 bytes
(epstopdf)             Output file: <Figure11-eps-converted-to.pdf>
(epstopdf)                    date: 2018-08-06 23:23:26
(epstopdf)                    size: 37450 bytes
(epstopdf)             Command: <epstopdf --outfile=Figure11-eps-converted-to.p
df Figure11.eps>
(epstopdf)             \includegraphics on input line 40.
Package epstopdf Info: Output file is already uptodate.

<Figure11-eps-converted-to.pdf, id=1, 353.32pt x 246.9225pt>
File: Figure11-eps-converted-to.pdf Graphic file (type pdf)

<use Figure11-eps-converted-to.pdf>
Package pdftex.def Info: Figure11-eps-converted-to.pdf used on input line 40.
(pdftex.def)             Requested size: 193.50076pt x 135.23131pt.
Package epstopdf Info: Source file: <celluloseCAModExp.eps>
(epstopdf)                    date: 2018-03-09 22:40:12
(epstopdf)                    size: 136113 bytes
(epstopdf)             Output file: <celluloseCAModExp-eps-converted-to.pdf>
(epstopdf)                    date: 2018-08-06 23:23:26
(epstopdf)                    size: 66550 bytes
(epstopdf)             Command: <epstopdf --outfile=celluloseCAModExp-eps-conve
rted-to.pdf celluloseCAModExp.eps>
(epstopdf)             \includegraphics on input line 44.
Package epstopdf Info: Output file is already uptodate.

<celluloseCAModExp-eps-converted-to.pdf, id=2, 389.455pt x 309.155pt>
File: celluloseCAModExp-eps-converted-to.pdf Graphic file (type pdf)

<use celluloseCAModExp-eps-converted-to.pdf>
Package pdftex.def Info: celluloseCAModExp-eps-converted-to.pdf used on input l
ine 44.
(pdftex.def)             Requested size: 193.50076pt x 153.60063pt.
 [1

{/usr/local/texlive/2017/texmf-var/fonts/map/pdftex/updmap/pdftex.map} <./Figur
e11-eps-converted-to.pdf> <./celluloseCAModExp-eps-converted-to.pdf>] (./Supple
mentary_Material.aux) ) 
Here is how much of TeX's memory you used:
 2235 strings out of 492995
 31929 string characters out of 6132704
 94489 words of memory out of 5000000
 5749 multiletter control sequences out of 15000+600000
 11440 words of font info for 44 fonts, out of 8000000 for 9000
 1141 hyphenation exceptions out of 8191
 42i,8n,26p,564b,230s stack positions out of 5000i,500n,10000p,200000b,80000s
</usr/local/texlive/2017/texmf-dist/fonts/type1/public/a
msfonts/cm/cmbx10.pfb></usr/local/texlive/2017/texmf-dist/fonts/type1/public/am
sfonts/cm/cmmi6.pfb></usr/local/texlive/2017/texmf-dist/fonts/type1/public/amsf
onts/cm/cmr10.pfb></usr/local/texlive/2017/texmf-dist/fonts/type1/public/amsfon
ts/cm/cmr5.pfb></usr/local/texlive/2017/texmf-dist/fonts/type1/public/amsfonts/
cm/cmr6.pfb></usr/local/texlive/2017/texmf-dist/fonts/type1/public/amsfonts/cm/
cmr9.pfb></usr/local/texlive/2017/texmf-dist/fonts/type1/public/amsfonts/cm/cms
y6.pfb></usr/local/texlive/2017/texmf-dist/fonts/type1/public/amsfonts/cm/cmti1
0.pfb>
Output written on Supplementary_Material.pdf (1 page, 199030 bytes).
PDF statistics:
 57 PDF objects out of 1000 (max. 8388607)
 38 compressed objects within 1 object stream
 0 named destinations out of 1000 (max. 500000)
 11 words of extra memory for PDF output out of 10000 (max. 10000000)
